# Supplementary material for: Ovarian cycling and reproductive state shape the vaginal microbiota in wild baboons
Source: Microbiome. 2017 Jan 19;5:8. doi: 10.1186/s40168-017-0228-z (PMC5248513; doi:10.1186/s40168-017-0228-z)
Supplement: Additional file 2: — Supplementary Tables S1-S5. (XLSX 65 kb) [file 40168_2017_228_MOESM2_ESM.xlsx]

## Sheet: Table S1
TABLE S1. Metadata, number of reads, estimated sample coverage, and alpha diversity metrics (Shannon's diversity index and OTU richness) for each vaginal sample included in this study.
Sample ID	Baboon ID	Social Group	Reproductive State	Ovarian Cycle Phase	Day into Ovarian Cycle	Day into Pregnancy	Day into Postpartum Amenorrhea	Age (years)	Absolute Rank	Social Group Size	Promiscuitya	Rainfallb	Read Count	Coveragec	Shannon's Diversity Index	OTU Richness
V1	B1	D	Ovarian Cycling	Swelling	-15	NA	NA	8	11	75	2.08333	NR	6539981	0.999865	4.08572	3089
V10	B26	A	Ovarian Cycling	Peri-Ovulation	-3	NA	NA	15	16	63	2.33333	R	4300523	0.999791	3.69757	2974
V11	B33	D	Ovarian Cycling	Deturgescence	10	NA	NA	6	7	65	1.3	R	3318373	0.999755	3.25089	2115
V12	B42	A	Postpartum Amenorrhea	NA	NA	NA	324	16	5	52	1.68182	R	3499848	0.999828	5.07519	2231
V13	B31	C	Ovarian Cycling	Deturgescence	2	NA	NA	8	6	29	1.44444	R	4598220	0.999787	4.53254	2908
V14	B22	E	Ovarian Cycling	Swelling	-21	NA	NA	6	16	96	1.42857	R	5262135	0.999845	4.50701	2864
V15	B11	B	Ovarian Cycling	Deturgescence	9	NA	NA	14	23	78	2	R	6008077	0.999843	4.21595	2865
V16	B20	A	Ovarian Cycling	Swelling	-17	NA	NA	10	15	52	1.30769	R	3351376	0.999838	3.62161	1771
V17	B30	C	Ovarian Cycling	Anestrus	-41	NA	NA	4	6	30	0	R	3602308	0.999699	5.11396	3215
V18	B44	A	Ovarian Cycling	Anestrus	-87	NA	NA	6	2	52	1.33333	R	2844489	0.999619	4.96955	3109
V19	B12	B	Pregnant	NA	NA	7	NA	10	23	82	2.36364	NR	3139447	0.99972	3.82688	2520
V2	B2	A	Postpartum Amenorrhea	NA	NA	NA	316	6	8	51	1.75	NR	3306185	0.999767	6.77115	3149
V20	B47	D	Ovarian Cycling	Deturgescence	11	NA	NA	7	10	66	1.42857	NR	4148027	0.999764	2.718	2756
V21	B9	C	Pregnant	NA	NA	50	NA	5	3	29	1.33333	R	3324027	0.999743	4.11506	2167
V22	B32	E	Pregnant	NA	NA	44	NA	8	2	100	1.88235	NR	2814544	0.99972	4.26815	2658
V23	B17	E	Ovarian Cycling	Swelling	-21	NA	NA	22	19	99	1.41379	R	5433261	0.999809	4.05971	3489
V24	B14	E	Ovarian Cycling	Deturgescence	8	NA	NA	22	25	99	1.45161	R	5034456	0.999787	3.07293	3031
V25	B36	B	Pregnant	NA	NA	19	NA	12	2	82	2.10526	R	2007560	0.999639	3.27231	1758
V26	B41	D	Ovarian Cycling	Deturgescence	6	NA	NA	13	7	66	1.75	NR	7024839	0.999821	4.85945	4364
V27	B34	D	Pregnant	NA	NA	38	NA	5	3	66	1.83333	NR	3411141	0.999817	4.28627	1981
V28	B28	B	Pregnant	NA	NA	23	NA	11	9	92	2.11765	NR	2561973	0.999633	4.43147	2974
V29	B35	B	Postpartum Amenorrhea	NA	NA	NA	349	10	14	91	1.875	R	2381304	0.999842	3.36635	983
V3	B7	B	Ovarian Cycling	Swelling	-25	NA	NA	6	16	91	2.57143	R	4052366	0.999816	3.40238	2364
V31	B46	A	Ovarian Cycling	Swelling	-31	NA	NA	6	3	57	2.8	NR	4520951	0.999794	3.64136	2859
V32	B2	A	Miscarrying	NA	NA	NA	NA	7	8	58	2	R	1777373	0.99957	4.39156	1956
V33	B3	E	Ovarian Cycling	Anestrus	-37	NA	NA	21	15	103	1.51852	NR	2207034	0.999658	3.06579	2008
V34	B4	C	Pregnant	NA	NA	92	NA	9	5	30	2	NR	1938339	0.99966	4.37807	2378
V35	B21	E	Ovarian Cycling	Anestrus	-20	NA	NA	21	28	100	1.41379	R	3441678	0.999758	3.95163	2397
V36	B1	D	Ovarian Cycling	Anestrus	-19	NA	NA	7	11	57	1.5	R	2639156	0.999762	2.74102	1669
V37	B16	E	Postpartum Amenorrhea	NA	NA	NA	365	15	14	95	1.36842	NR	3231221	0.999755	6.58642	3083
V38	B13	A	Ovarian Cycling	Anestrus	NAd	NA	NA	26	15	53	1.50459	NR	3162043	0.999674	4.32834	2757
V39	B40	D	Ovarian Cycling	Peri-Ovulation	-4	NA	NA	10	21	57	2.06667	NR	2930709	0.999686	3.87455	2896
V4	B38	D	Pregnant	NA	NA	78	NA	11	20	55	1.35714	R	3295096	0.999636	4.20537	3416
V40	B3	E	Pregnant	NA	NA	22	NA	19	8	96	1.53846	R	3518460	0.999783	3.68924	2029
V41	B15	A	Pregnant	NA	NA	82	NA	7	8	51	1.4	NR	3082305	0.999721	6.07627	3315
V42	B37	D	Postpartum Amenorrhea	NA	NA	NA	271	9	4	57	1.81818	R	3568937	0.999896	6.20136	1737
V43	B24	A	Postpartum Amenorrhea	NA	NA	NA	274	7	17	51	1.33333	NR	3105715	0.999739	5.28756	2346
V44	B6	B	Postpartum Amenorrhea	NA	NA	NA	594	24	7	76	2	NR	3614822	0.999826	4.54312	2063
V45	B29	A	Postpartum Amenorrhea	NA	NA	NA	331	7	14	51	1.85714	R	3013071	0.999719	5.66461	2938
V46	B18	A	Pregnant	NA	NA	39	NA	8	9	51	1.91667	R	2870842	0.999772	3.91371	1805
V47	B4	C	Postpartum Amenorrhea	NA	NA	NA	329	8	7	30	1.53846	NR	2415313	0.999726	6.50643	2342
V48	B48	D	Postpartum Amenorrhea	NA	NA	NA	8e	7	17	57	1.2	NR	2319153	0.999775	4.85886	1967
V49	B19	E	Ovarian Cycling	Swelling	-20	NA	NA	12	17	95	1.57895	NR	5590675	0.999703	4.63199	5584
V5	B5	B	Ovarian Cycling	Deturgescence	8	NA	NA	4	28	92	0	R	2302479	0.999838	2.21903	1475
V50	B45	E	Ovarian Cycling	Peri-Ovulation	-1	NA	NA	8	30	95	1.18182	NR	4293370	0.999803	3.83404	4314
V51	B27	A	Ovarian Cycling	Peri-Ovulation	-5	NA	NA	5	10	53	1.75	NR	4149689	0.999757	3.81805	3397
V52	B8	B	Postpartum Amenorrhea	NA	NA	NA	355	17	15	75	2.52632	NR	2591355	0.999838	3.74143	1487
V53	B25	B	Ovarian Cycling	Anestrus	-39	NA	NA	7	24	76	2	NR	2500847	0.999631	3.69752	2479
V6	B23	E	Ovarian Cycling	Anestrus	-20	NA	NA	7	21	98	2.42857	R	5145166	0.999751	4.95229	4725
V7	B10	B	Ovarian Cycling	Swelling	-26	NA	NA	11	30	87	1.33333	R	4962177	0.999806	3.18007	3047
V8	B39	D	Pregnant	NA	NA	50	NA	19	12	57	1.33333	R	3877162	0.999838	5.1093	2089
V9	B43	E	Ovarian Cycling	Swelling	-12	NA	NA	13	6	98	2.05882	R	4636028	0.999807	2.96239	2981
aPromiscuity: Average number of consortship partners a female had per ovarian cycle.
bRainfall: Whether there was rainfall in the 30 days prior to sample collection; rainfall (R) or no rainfall (NR)
cCoverage: Good's coverage estimator
d Female died before anestrus ended.
e Female miscarried 8 days before sample collection.

## Sheet: Table S2
TABLE S2. Prevalence and relative abundance of (A) all bacterial and archaeal phyla and (B) bacterial genera with 100% prevalence in baboon samples (n=52 samples from 48 baboons).
A. Phyla prevalence and relative abundance
Kingdom | Phylum	Prevalence		Relative Abundance (%)
	n	%	Mean	Std. Dev.	Minimum	Maximum
Archaea | Euryarchaeota	44	84.62	0.107	0.419	0	2.73
Archaea | Thaumarchaeota	41	78.85	0.00232	0.00409	0	0.0161
Bacteria | Acidobacteria	51	98.08	0.0179	0.0347	0	0.162
Bacteria | Actinobacteria	52	100	9.66	11.9	0.252	59.3
Bacteria | Armatimonadetes	45	86.54	0.00499	0.0125	0	0.078
Bacteria | Bacteroidetes	52	100	10.9	7.89	0.905	40
Bacteria | Candidate division SR1	52	100	0.267	0.755	0.000129	4.53
Bacteria | Chlorobi	6	11.54	0.000163	0.00069	0	0.00402
Bacteria | Chloroflexi	51	98.08	0.0238	0.0532	0	0.269
Bacteria | Cyanobacteria	52	100	0.0406	0.1	1.66e-05	0.502
Bacteria | Deinococcus-Thermus	40	76.92	0.0046	0.0148	0	0.102
Bacteria | Elusimicrobia	35	67.31	0.0179	0.0952	0	0.68
Bacteria | Fibrobacteres	14	26.92	0.000455	0.00207	0	0.0144
Bacteria | Firmicutes	52	100	32.6	18.3	4.43	80.8
Bacteria | Fusobacteria	52	100	28.6	22.4	0.0131	71.8
Bacteria | Gemmatimonadetes	52	100	0.0306	0.0553	5.97e-05	0.237
Bacteria | Hydrogenedentes	12	23.08	0.000554	0.00221	0	0.0142
Bacteria | Lentisphaerae	52	100	0.505	1.6	4.99e-05	7.72
Bacteria | Nitrospirae	25	48.08	0.000282	0.000656	0	0.00325
Bacteria | Planctomycetes	49	94.23	0.00731	0.0144	0	0.0637
Bacteria | Proteobacteria	52	100	12.7	14.6	0.45	69
Bacteria | SHA-109	32	61.54	0.0084	0.0372	0	0.268
Bacteria | Saccharibacteria	40	76.92	0.00179	0.00447	0	0.0287
Bacteria | Spirochaetae	52	100	0.684	1.07	0.000522	5.42
Bacteria | Synergistetes	6	11.54	0.00413	0.0297	0	0.214
Bacteria | TM6	2	3.85	3.35e-06	2e-05	0	0.000141
Bacteria | Tenericutes	52	100	2.53	6.91	0.0103	47.6
Bacteria | Verrucomicrobia	47	90.38	0.00606	0.0135	0	0.0716
Bacteria | WCHB1-60	8	15.38	0.000132	0.000626	0	0.00413
Bacteria | Unclassified phylum	34	65.38	0.000156	0.000333	0	0.00178
Unclassified kingdom	52	100	1.37	1.62	0.0293	6.52
B. Genera prevalence and relative abundance
Phylum | Genus	Prevalence		Relative Abundance (%)
	n	%	Mean	Std. Dev.	Minimum	Maximum
Actinobacteria | Micrococcus	52	100	0.378	0.774	3.8e-05	4.39
Actinobacteria | Arcanobacterium	52	100	0.416	1.26	3.22e-05	7.4
Actinobacteria | Atopobium	52	100	0.594	1.64	0.000126	10.3
Actinobacteria | Mobiluncus	52	100	0.674	1.36	7.74e-05	5.92
Actinobacteria | Corynebacterium	52	100	0.942	2.67	0.000241	14.5
Actinobacteria | Corynebacterium 1	52	100	1.64	3.77	0.00141	21.7
Actinobacteria | Bifidobacterium	52	100	4.52	10.5	0.000341	53.1
Bacteroidetes | Prevotella 9	52	100	0.527	1.94	6.66e-05	13
Bacteroidetes | Rikenellaceae RC9 gut group	52	100	1.07	2.45	0.000104	12.6
Bacteroidetes | Prevotella	52	100	1.6	3.05	6.97e-05	12.4
Bacteroidetes | Porphyromonas	52	100	6.03	5.72	0.0366	29.7
Firmicutes | Bacillus	52	100	0.00908	0.0131	2.47e-05	0.051
Firmicutes | Tumebacillus	52	100	0.0273	0.0552	2.98e-05	0.341
Firmicutes | Saccharofermentans	52	100	0.0468	0.062	0.000279	0.268
Firmicutes | Murdochiella	52	100	0.0782	0.119	0.000256	0.667
Firmicutes | Eremococcus	52	100	0.0922	0.127	8.95e-05	0.737
Firmicutes | Peptococcus	52	100	0.127	0.194	0.000465	0.781
Firmicutes | Ruminococcaceae UCG-005	52	100	0.144	0.434	2.84e-05	2.32
Firmicutes | Christensenellaceae R-7 group	52	100	0.279	0.405	0.00133	1.95
Firmicutes | Atopostipes	52	100	0.354	0.597	0.000179	3.76
Firmicutes | Negativicoccus	52	100	0.364	0.513	0.000395	2.69
Firmicutes | Ruminococcaceae UCG-014	52	100	0.379	0.597	0.000239	2.48
Firmicutes | Peptoclostridium	52	100	0.805	1.17	0.000557	5.13
Firmicutes | Dialister	52	100	0.808	1.28	0.00189	6.08
Firmicutes | Facklamia	52	100	1.29	2.42	0.000686	11.8
Firmicutes | Helcococcus	52	100	1.39	2.04	0.00137	9.44
Firmicutes | Parvimonas	52	100	1.45	1.63	0.000888	5.74
Firmicutes | Trichococcus	52	100	1.48	4.39	0.000139	19.8
Firmicutes | Catonella	52	100	1.67	5.18	0.00021	25.2
Firmicutes | Fastidiosipila	52	100	1.93	3.94	0.012	25.8
Firmicutes | Anaerococcus	52	100	2.82	3.26	0.0813	17.7
Firmicutes | Streptococcus	52	100	2.86	11.1	0.000331	68.8
Firmicutes | Peptoniphilus	52	100	2.88	2.54	0.193	9.96
Firmicutes | Ezakiella	52	100	3.04	4.68	0.00113	27.9
Firmicutes | Aerococcus	52	100	3.05	5.18	0.000331	27.6
Fusobacteria | Sneathia	52	100	9.11	13.1	0.00063	66.9
Fusobacteria | Fusobacterium	52	100	13.7	13.2	0.00342	50.7
Proteobacteria | Sphingomonas	52	100	0.0341	0.117	2.78e-05	0.795
Proteobacteria | Campylobacter	52	100	4.97	6.93	0.24	33.5
Proteobacteria | Haemophilus	52	100	7.26	12.9	0.000784	68.1
Spirochaetae | Treponema 2	52	100	0.597	1.05	0.000453	5.41
Tenericutes | Acholeplasma	52	100	0.955	1.97	4.2e-05	10.1
Tenericutes | Mycoplasma	52	100	1.25	6.6	0.000107	47.6

## Sheet: Table S3
TABLE S3. Best supported multivariate linear regression models predicting baboon vaginal microbial alpha diversity (n=51 samples).
Independent variable	Estimate (± SE)	t-value	P-value
OTU richness
read count	563.12 (± 89.50)	6.29	8.98e-08
rainfall in preceding 30 days	-467.55 (± 177.55)	-2.63	0.011
(rain vs. no rain)
Shannon's diversity index
read count	0.38 (± 0.12)	3.02	0.0042
social group size	-0.33 (± 0.11)	-2.97	0.0047
reproductive statea
P vs. C	0.75 (± 0.29)	2.59	0.013
PPA vs. C	1.72 (± 0.30)	5.79	5.99e-07
P vs. PPA	-0.97 (± 0.31)	-3.12	0.0031
a Reproductive state categories included ovarian cycling (C; n=28), pregnant (P; n=12), and postpartum amenorrhea (PPA; n=11). One sample from a female in the process of miscarrying at the time of sampling was not included in this analysis (see Supplementary methods in Additional file 1).

## Sheet: Table S4
TABLE S4. Best supported multivariate linear regression models predicting baboon vaginal microbiota alpha diversity for samples from ovarian cycling females (n=28).
Independent variable	Estimate (± SE)	t-value	P-value
OTU richness
read count	743.43 (± 136.68)	5.44	1.58e-05
ovarian cycle phasea
S vs. A	-777.62 (± 367.08)	-2.12	0.045
D vs. A	-919.96 (± 367.02)	-2.51	0.02
O vs. A	140.55 (± 395.35)	0.36	0.73
S vs. O	-918.17 (± 369.80)	-2.31	0.03
D vs. O	-1060.51 (± 403.97)	-2.63	0.015
S vs. D	142.35 (± 319.67)	0.45	0.66
Shannon's diversity index
read count	0.58 (± 0.11)	5.23	3.03e-05
social group size	-0.29 (± 0.10)	-2.81	0.01
ovarian cycle phasea
S vs. A	-1.02 (± 0.30)	-3.38	0.0027
D vs. A	-1.27 (± 0.30)	-4.26	0.000317
O vs. A	-0.71 (± 0.32)	-2.21	0.038
S vs. O	-0.30 (± 0.33)	-0.93	0.36
D vs. O	-0.56 (± 0.33)	-1.71	0.1
S vs. D	0.26 (± 0.27)	0.96	0.35
a Ovarian cycle phase categories included anestrus (A; n=8), swelling (S; n=9), peri-ovulation (O; n=4), and deturgescence (D; n=7).

## Sheet: Table S5
TABLE S5. Partial Mantel tests (controlling for reproductive status) comparing the vaginal microbiota dissimilarity matrices with matrices of (1) pairwise partner sharing over lifetime, (2) same or different individual (binary), (3) absolute difference in ages, (4) same or different social group (binary), and (5) genetic relatedness measured from known maternities and paternity assignments.
		Microbiome Dissimilarity Matrices
		Bray-Curtis		Weighted UniFrac
	n	Mantel r	P	Mantel r	P
(1) Lifetime Consortship History	50a	0.052	0.046	0.043	0.07
(2) Individual Identity	52	0.031	0.13	0.024	0.19
(3) Age	52	-0.047	0.75	-0.045	0.73
(4) Social Group Identity	52	0.014	0.27	0.0082	0.33
(5) Genetic Relatedness	52	0.015	0.3	0.018	0.26
a Two females were not included in this analysis because they had recently matured and had not yet participated in a consortship.
